# Supplementary material for: A distinct transition from cell growth to physiological homeostasis in the tendon
Source: eLife. 2019 Sep 19;8:e48689. doi: 10.7554/eLife.48689 (PMC6791717; doi:10.7554/eLife.48689)
Supplement: Figure 3—source data 1. [file elife-48689-fig3-data1.zip]

Archive with 3 entries (2 files):
- Source_Data_Fig_3F.pzfx
- __MACOSX/
- __MACOSX/._Source_Data_Fig_3F.pzfx
