# Supplementary material for: A distinct transition from cell growth to physiological homeostasis in the tendon
Source: eLife. 2019 Sep 19;8:e48689. doi: 10.7554/eLife.48689 (PMC6791717; doi:10.7554/eLife.48689)
Supplement: Source code 2. [file elife-48689-code2.rmd]

---
title: 'eLife Proliferation Paper: Supplementary Tables'
author: "Grinstein et al."
date: "12/6/2018"
output:
  pdf_document: default
---

```{r setup, include=FALSE}
(knitr.table.format = "tex")
knitr::opts_chunk$set(echo = TRUE, message = FALSE) 
```

```{r, echo=FALSE}
library(broom)
require(tidyverse)
require(kableExtra)
library(magick)
```

```{r, echo=FALSE, eval=TRUE}
path <- "/Users/hdingwall/Documents/Research/gradSchool/GallowayLab/qPCR_data/LC480/proliferationPaper"
stats_dir <- "/Users/hdingwall/Documents/Research/gradSchool/GallowayLab/qPCR_data/LC480/proliferationPaper/stats/"
setwd(path)

dCt.tbl <- read.csv("prolif_paper_rt-qpcr_dCtMerge.csv", row.names = NULL)
dCt.tbl <- dCt.tbl[,2:10]
```

#*Ki67* Statistics

```{r, echo=FALSE, results='asis'}
dCt.ki67 <- dplyr::filter(dCt.tbl, GOI == "Ki67")
dCt.aov.ki67 <- aov(dCp ~ Timepoint, data = dCt.ki67)
dCt.aov.ki67.tidy <- tidy(dCt.aov.ki67)

dCt.ki67.tukey <- TukeyHSD(dCt.aov.ki67, conf.level = 0.95)
dCt.ki67.tukey.tidy <- tidy(dCt.ki67.tukey)

dCt.aov.ki67.tidy %>%
  mutate(p.value = round(p.value, digits = 4)) %>%
  mutate(p.value = kableExtra::cell_spec(p.value, bold = ifelse(p.value < 0.05, TRUE, FALSE))) %>%
  knitr::kable(booktabs = TRUE, escape = FALSE, caption = "Ki67 ANOVA",
        col.names = c("", "df", "sum sq", "mean sq", "F statistic", "p value")) %>%
  kableExtra::kable_styling(latex_options = c("hold_position"), full_width = F, font_size = 12) %>%
  row_spec(0, bold = TRUE)


dCt.ki67.tukey.tidy[,2:6] %>%
  mutate(adj.p.value = round(adj.p.value, digits = 4)) %>%
  mutate(adj.p.value = kableExtra::cell_spec(adj.p.value, bold = ifelse(adj.p.value < 0.05, T, F))) %>%
  knitr::kable(booktabs = TRUE, escape = FALSE, caption = "Ki67 Tukey's HSD",
        col.names = c("comparison", "estimate", "conf. low", "conf. high", "adj. p value"),
        digits = 4, align = "l"
        ) %>%
  kableExtra::kable_styling(latex_options = c("hold_position"), full_width = F, font_size = 12) %>%
  row_spec(0, bold = TRUE)
```
\pagebreak

#*Scx* Statistics

```{r, eval=TRUE, echo=FALSE, results='asis'}
dCt.scx <- dplyr::filter(dCt.tbl, GOI == "Scx")
dCt.aov.scx <- aov(dCp ~ Timepoint, data = dCt.scx)
dCt.aov.scx.tidy <- tidy(dCt.aov.scx)

dCt.scx.tukey <- TukeyHSD(dCt.aov.scx, conf.level = 0.95)
dCt.scx.tukey.tidy <- tidy(dCt.scx.tukey)

dCt.aov.scx.tidy %>%
  mutate(p.value = round(p.value, digits = 4)) %>%
  mutate(p.value = kableExtra::cell_spec(p.value, bold = ifelse(p.value < 0.05, TRUE, FALSE))) %>%
  knitr::kable(booktabs = TRUE, escape = FALSE, caption = "Scx ANOVA",
        col.names = c("", "df", "sum sq", "mean sq", "F statistic", "p value")) %>%
  kableExtra::kable_styling(latex_options = c("hold_position"), full_width = F, font_size = 12) %>%
  row_spec(0, bold = TRUE)


dCt.scx.tukey.tidy[,2:6] %>%
  mutate(adj.p.value = round(adj.p.value, digits = 4)) %>%
  mutate(adj.p.value = kableExtra::cell_spec(adj.p.value, bold = ifelse(adj.p.value < 0.05, T, F))) %>%
  knitr::kable(booktabs = TRUE, escape = FALSE, caption = "Scx Tukey's HSD",
        col.names = c("comparison", "estimate", "conf. low", "conf. high", "adj. p value"),
        digits = 4, align = "l"
        ) %>%
  kableExtra::kable_styling(latex_options = c("hold_position"), full_width = F, font_size = 12) %>%
  row_spec(0, bold = TRUE)

```
\pagebreak

#*Mkx* Statistics
```{r, eval=TRUE, echo=FALSE, results='asis'}
dCt.mkx <- dplyr::filter(dCt.tbl, GOI == "Mkx")
dCt.aov.mkx <- aov(dCp ~ Timepoint, data = dCt.mkx)
dCt.aov.mkx.tidy <- tidy(dCt.aov.mkx)

dCt.mkx.tukey <- TukeyHSD(dCt.aov.mkx, conf.level = 0.95)
dCt.mkx.tukey.tidy <- tidy(dCt.mkx.tukey)

dCt.aov.mkx.tidy %>%
  mutate(p.value = round(p.value, digits = 4)) %>%
  mutate(p.value = kableExtra::cell_spec(p.value, bold = ifelse(p.value < 0.05, TRUE, FALSE))) %>%
  knitr::kable(booktabs = TRUE, escape = FALSE, caption = "Mkx ANOVA",
        col.names = c("", "df", "sum sq", "mean sq", "F statistic", "p value")) %>%
  kableExtra::kable_styling(latex_options = c("hold_position"), full_width = F, font_size = 12) %>%
  row_spec(0, bold = TRUE)


dCt.mkx.tukey.tidy[,2:6] %>%
  mutate(adj.p.value = round(adj.p.value, digits = 4)) %>%
  mutate(adj.p.value = kableExtra::cell_spec(adj.p.value, bold = ifelse(adj.p.value < 0.05, T, F))) %>%
  knitr::kable(booktabs = TRUE, escape = FALSE, caption = "Mkx Tukey's HSD",
        col.names = c("comparison", "estimate", "conf. low", "conf. high", "adj. p value"),
        digits = 4, align = "l"
        ) %>%
  kableExtra::kable_styling(latex_options = c("hold_position"), full_width = F, font_size = 12) %>%
  row_spec(0, bold = TRUE)

```
\pagebreak

#*Col1a2* Statistics
```{r, eval=TRUE, echo=FALSE, results='asis'}
dCt.col1 <- dplyr::filter(dCt.tbl, GOI == "Col1a2")
dCt.aov.col1 <- aov(dCp ~ Timepoint, data = dCt.col1)
dCt.aov.col1.tidy <- tidy(dCt.aov.col1)

dCt.col1.tukey <- TukeyHSD(dCt.aov.col1, conf.level = 0.95)
dCt.col1.tukey.tidy <- tidy(dCt.col1.tukey)

dCt.aov.col1.tidy %>%
  mutate(p.value = round(p.value, digits = 4)) %>%
  mutate(p.value = kableExtra::cell_spec(p.value, bold = ifelse(p.value < 0.05, TRUE, FALSE))) %>%
  knitr::kable(booktabs = TRUE, escape = FALSE, caption = "Col1a2 ANOVA",
        col.names = c("", "df", "sum sq", "mean sq", "F statistic", "p value")) %>%
  kableExtra::kable_styling(latex_options = c("hold_position"), full_width = F, font_size = 12) %>%
  row_spec(0, bold = TRUE)


dCt.col1.tukey.tidy[,2:6] %>%
  mutate(adj.p.value = round(adj.p.value, digits = 4)) %>%
  mutate(adj.p.value = kableExtra::cell_spec(adj.p.value, bold = ifelse(adj.p.value < 0.05, T, F))) %>%
  knitr::kable(booktabs = TRUE, escape = FALSE, caption = "Col1a2 Tukey's HSD",
        col.names = c("comparison", "estimate", "conf. low", "conf. high", "adj. p value"),
        digits = 4, align = "l"
        ) %>%
  kableExtra::kable_styling(latex_options = c("hold_position"), full_width = F, font_size = 12) %>%
  row_spec(0, bold = TRUE)

```
\pagebreak

#*Col3a1* Statistics
```{r, eval=TRUE, echo=FALSE, results='asis'}
dCt.col3 <- dplyr::filter(dCt.tbl, GOI == "Col3a1")
dCt.aov.col3 <- aov(dCp ~ Timepoint, data = dCt.col3)
dCt.aov.col3.tidy <- tidy(dCt.aov.col3)

dCt.col3.tukey <- TukeyHSD(dCt.aov.col3, conf.level = 0.95)
dCt.col3.tukey.tidy <- tidy(dCt.col3.tukey)

dCt.aov.col3.tidy %>%
  mutate(p.value = round(p.value, digits = 4)) %>%
  mutate(p.value = kableExtra::cell_spec(p.value, bold = ifelse(p.value < 0.05, TRUE, FALSE))) %>%
  knitr::kable(booktabs = TRUE, escape = FALSE, caption = "Col3a1 ANOVA",
        col.names = c("", "df", "sum sq", "mean sq", "F statistic", "p value")) %>%
  kableExtra::kable_styling(latex_options = c("hold_position"), full_width = F, font_size = 12) %>%
  row_spec(0, bold = TRUE)


dCt.col3.tukey.tidy[,2:6] %>%
  mutate(adj.p.value = round(adj.p.value, digits = 4)) %>%
  mutate(adj.p.value = kableExtra::cell_spec(adj.p.value, bold = ifelse(adj.p.value < 0.05, T, F))) %>%
  knitr::kable(booktabs = TRUE, escape = FALSE, caption = "Col3a1 Tukey's HSD",
        col.names = c("comparison", "estimate", "conf. low", "conf. high", "adj. p value"),
        digits = 4, align = "l"
        ) %>%
  kableExtra::kable_styling(latex_options = c("hold_position"), full_width = F, font_size = 12) %>%
  row_spec(0, bold = TRUE)

```
\pagebreak

#*Fmod* Statistics
```{r, eval=TRUE, echo=FALSE, results='asis'}
dCt.fmod <- dplyr::filter(dCt.tbl, GOI == "Fmod")
dCt.aov.fmod <- aov(dCp ~ Timepoint, data = dCt.fmod)
dCt.aov.fmod.tidy <- tidy(dCt.aov.fmod)

dCt.fmod.tukey <- TukeyHSD(dCt.aov.fmod, conf.level = 0.95)
dCt.fmod.tukey.tidy <- tidy(dCt.fmod.tukey)

dCt.aov.fmod.tidy %>%
  mutate(p.value = round(p.value, digits = 4)) %>%
  mutate(p.value = kableExtra::cell_spec(p.value, bold = ifelse(p.value < 0.05, TRUE, FALSE))) %>%
  knitr::kable(booktabs = TRUE, escape = FALSE, caption = "Fmod ANOVA",
        col.names = c("", "df", "sum sq", "mean sq", "F statistic", "p value")) %>%
  kableExtra::kable_styling(latex_options = c("hold_position"), full_width = F, font_size = 12) %>%
  row_spec(0, bold = TRUE)


dCt.fmod.tukey.tidy[,2:6] %>%
  mutate(adj.p.value = round(adj.p.value, digits = 4)) %>%
  mutate(adj.p.value = kableExtra::cell_spec(adj.p.value, bold = ifelse(adj.p.value < 0.05, T, F))) %>%
  knitr::kable(booktabs = TRUE, escape = FALSE, caption = "Fmod Tukey's HSD",
        col.names = c("comparison", "estimate", "conf. low", "conf. high", "adj. p value"),
        digits = 4, align = "l"
        ) %>%
  kableExtra::kable_styling(latex_options = c("hold_position"), full_width = F, font_size = 12) %>%
  row_spec(0, bold = TRUE)

```
